# Supplementary material for: Long-term nutritional management of an obese German Spitz with paroxysmal dyskinesia, calcium oxalate urolithiasis, and suspected pancreatitis—A case report
Source: Front Vet Sci. 2023 Mar 14;10:1054251. doi: 10.3389/fvets.2023.1054251 (PMC10043185; doi:10.3389/fvets.2023.1054251)
Supplement: Supplementary file 1 [file Table_1.XLSX]

## Sheet: Supplementary Material
Table S1: Diary with neurologic episodes, doses of anti-seizure drugs and diet since the report of the first neurologic episode.
Diary
Month reference	Date	Number of neurologic episodes	Phenobarbital dose	Potassium bromide dose	Diet reference number	Comments
-108	2010-05-02	First episode reported				Owner did not keep a diary of the episodes
-28	2017-02-01	Increase in the episodes' frequency	7.4mg/kg iBW BID	23mg/kg iBW BID	Diet 1a
-4	2019-01-01				Diet 2b
-1	2019-04-01				Diet 1a
0*	2019-05-01				Diet 3ac
4	2019-09-01				Diet 3bc
14	2020-07-20	Up to 3 episodes/week
16	2020-09-28			23mg/kg iBW morning + 46mg/kg iBW evening
17	2020-10-27	1 episode		23mg/kg iBW BID
18	2020-11-16					Diagnosis of paroxysmal dyskinesia and start of the diary
19	2020-11-30	1 episode
	2020-12-09				Slow transition from diet 3bc to diet 4ad
	2020-12-14	1 episode
	2020-12-15				Diet 4ad
20	2020-12-28	1 episode				Treat feeding (Dentastix)
	2020-12-31	1 episode				Treat feeding (Dentastix)
21	2021-02-03	1 episode				Treat feeding (Ice-cream)
22	2021-02-19	1 episode				Treat feeding (Ice-cream)
23	2021-03-26		5.3mg/kg iBW BID	17.1mg/kg iBW BID	Diet 4bd
	2021-03-29	1 episode
24	2021-04-23		3.6mg/kg iBW BID	11.4mg/kg iBW BID
	2021-04-24	1 episode
25	2021-05-23		1.8mg/kg iBW BID	5.7mg/kg iBW BID
26	2021-06-23		0.9mg/kg iBW BID	5.7mg/kg iBW SID
27	2021-07-23		0.9mg/kg iBW SID	Discontinuation
	2021-08-15	1 episode
28	2021-08-23		Discontinuation
30	2021-12-01				Diet 5e
	2021-12-11	1 episode				Vomiting episode
	2021-12-13	1 episode				Vomiting episode
	2021-12-14				Diet 4bd
35	2022-05-22					Owner stopped writing the diary
* Month 0 represents the first appointment with our Nutrition Department.
a: Royal Canin Gastrointestinal Low Fat dry and wet
b: Royal Canin Urinary S/O Small Dog and Trovet Canine Renal & Oxalate RID wet
c: Royal Canin Satiety Small Dog dry and wet
d: Royal Canin Multifunction Urinary + Hypoallergenic and Hill's Prescription Diet z/d Canine wet + Hill's Hypoallergenic Treats
e: Royal Canin Multifunction Urinary + Hypoallergenic and Hill's Prescription Diet z/d Feline wet + Hill's Hypoallergenic Treats
